# Supplementary material for: Derivatives of Cinnamic Acid Esters and Terpenic Diversity in Volatiles of Thirty-Six Sand Ginger (Kaempferia galanga L.) Accessions of Eastern India Revealing Quality Chemovars
Source: Molecules. 2022 Feb 8;27(3):1116. doi: 10.3390/molecules27031116 (PMC8840707; doi:10.3390/molecules27031116)
Supplement: Supplementary file 1 [file molecules-27-01116-s001.zip]

Archive with 1 entries (1 files):
- molecules-1446853-supplementary.pdf
